# Supplementary material for: Substrate Specificity of Biofilms Proximate to Historic Shipwrecks
Source: Microorganisms. 2023 Sep 27;11(10):2416. doi: 10.3390/microorganisms11102416 (PMC10608953; doi:10.3390/microorganisms11102416)
Supplement: Supplementary file 1 [file microorganisms-11-02416-s001.zip]

Archive with 2 entries (2 files):
- Mugge_MDPImicroSI_figures_supp_info.pdf
- Mugge_MDPImicroSI_tables_supp_info.xlsx
